# Supplementary material for: BRIE: transcriptome-wide splicing quantification in single cells
Source: Genome Biol. 2017 Jun 27;18:123. doi: 10.1186/s13059-017-1248-5 (PMC5488362; doi:10.1186/s13059-017-1248-5)
Supplement: Supplementary file 2 — Tables S1 and S2. (XLSX 32.1 kb) [file 13059_2017_1248_MOESM2_ESM.xlsx]

## Sheet: high_splicing_variation_genes
No	gene_id	event_id	gene_name	cell_pairs	chrom	strand	exonC1.start	exonC1.stop	exonAS.start	exonAS.stop	exonC2.start	exonC2.stop
1	ENSMUSG00000017723	ENSMUSG00000017723.AS2	Wfdc2	270	chr2	+	164563308	164563451	164564057	164564212	164565792	164565938
2	ENSMUSG00000027478	ENSMUSG00000027478	Dnmt3b	167	chr2	+	153670303	153670447	153670849	153670908	153672216	153672335
3	ENSMUSG00000020176	ENSMUSG00000020176	Grb10	154	chr11	-	11967685	11967532	11954908	11954744	11951659	11951503
4	ENSMUSG00000027478	ENSMUSG00000027478.AS2	Dnmt3b	153	chr2	+	153649454	153649740	153650785	153650899	153661425	153661602
5	ENSMUSG00000032463	ENSMUSG00000032463	Faim	149	chr9	+	98986373	98986512	98990915	98990971	98992101	98992233
6	ENSMUSG00000026955	ENSMUSG00000026955	Sapcd2	128	chr2	+	25372321	25372998	25373416	25373517	25374952	25375064
7	ENSMUSG00000045302	ENSMUSG00000045302	Preb	126	chr5	-	30958061	30957888	30956334	30956262	30955737	30950853
8	ENSMUSG00000039759	ENSMUSG00000039759	Thap3	122	chr4	-	151985861	151985669	151983736	151983635	151983352	151982639
9	ENSMUSG00000001247	ENSMUSG00000001247	Lsr	113	chr7	-	30966088	30965969	30962867	30962811	30962244	30962098
10	ENSMUSG00000028329	ENSMUSG00000028329	Xpa	111	chr4	-	46183235	46183118	46180398	46180207	46175415	46175222
11	ENSMUSG00000040481	ENSMUSG00000040481	Bptf	109	chr11	-	107095925	107095716	107086897	107086712	107082700	107082513
12	ENSMUSG00000069135	ENSMUSG00000069135	Fgfr1op	108	chr17	+	8172928	8173008	8175519	8175578	8182228	8182454
13	ENSMUSG00000024002	ENSMUSG00000024002	Brd4	106	chr17	-	32225713	32225576	32224986	32224859	32224222	32224087
14	ENSMUSG00000004980	ENSMUSG00000004980	Hnrnpa2b1	104	chr6	-	51463493	51463411	51462055	51461920	51461433	51460932
15	ENSMUSG00000000827	ENSMUSG00000000827.AS3	Tpd52l2	102	chr2	+	181501905	181502053	181502876	181502935	181508166	181508267
16	ENSMUSG00000042632	ENSMUSG00000042632	Pla2g6	96	chr15	-	79305811	79305703	79304469	79304305	79302697	79302619
17	ENSMUSG00000025162	ENSMUSG00000025162.AS2	Csnk1d	94	chr11	-	120968134	120967995	120965010	120964948	120963906	120961749
18	ENSMUSG00000017723	ENSMUSG00000017723	Wfdc2	93	chr2	+	164562579	164562804	164563308	164563451	164565792	164565938
19	ENSMUSG00000014075	ENSMUSG00000014075.AS2	Tctex1d2	91	chr16	+	32422820	32422953	32425241	32425310	32426858	32426921
20	ENSMUSG00000020358	ENSMUSG00000020358	Hnrnpab	91	chr11	-	51602695	51602593	51601890	51601750	51601478	51600100
21	ENSMUSG00000092607	ENSMUSG00000092607	Scnm1	91	chr3	-	95132913	95132825	95130358	95130164	95129883	95129536
22	ENSMUSG00000020594	ENSMUSG00000020594	Pum2	90	chr12	+	8728856	8729149	8733273	8733509	8743761	8744028
23	ENSMUSG00000030254	ENSMUSG00000030254.AS4	Rad18	89	chr6	-	112644747	112644588	112628524	112628462	112620904	112619850
24	ENSMUSG00000030760	ENSMUSG00000030760.AS2	Acer3	88	chr7	-	98244007	98243949	98230613	98230450	98226500	98226399
25	ENSMUSG00000036167	ENSMUSG00000036167.AS2	Pphln1	86	chr15	+	93441501	93441712	93452117	93452173	93455451	93455530
26	ENSMUSG00000020831	ENSMUSG00000020831	0610010K14Rik	85	chr11	-	70237625	70237531	70236978	70236877	70236211	70236024
27	ENSMUSG00000063275	ENSMUSG00000063275	Hacd1	84	chr2	-	14044871	14044783	14040955	14040834	14035957	14035779
28	ENSMUSG00000042719	ENSMUSG00000042719.AS3	Naa25	83	chr5	+	121426727	121426826	121429333	121429461	121430605	121430756
29	ENSMUSG00000002205	ENSMUSG00000002205.AS3	Vrk3	83	chr7	+	44759700	44759894	44760878	44760942	44762991	44763057
30	ENSMUSG00000014554	ENSMUSG00000014554	Dguok	81	chr6	-	83481462	83481347	83480942	83480843	83480436	83480217
31	ENSMUSG00000018322	ENSMUSG00000018322	Tomm34	80	chr2	-	164061008	164060839	164058813	164058666	164054827	164054701
32	ENSMUSG00000022680	ENSMUSG00000022680	Pdxdc1	78	chr16	-	13837147	13837043	13836615	13836386	13834846	13833148
33	ENSMUSG00000026150	ENSMUSG00000026150	Mff	78	chr1	+	82727228	82727336	82728067	82728238	82729216	82729436
34	ENSMUSG00000007850	ENSMUSG00000007850	Hnrnph1	77	chr11	+	50379821	50379964	50381459	50381597	50382537	50382715
35	ENSMUSG00000029405	ENSMUSG00000029405	G3bp2	77	chr5	-	92064505	92064325	92063435	92063337	92058070	92057968
36	ENSMUSG00000025316	ENSMUSG00000025316.AS2	Banp	76	chr8	+	122007753	122007791	122020519	122020644	122024003	122024146
37	ENSMUSG00000042198	ENSMUSG00000042198.AS2	Chchd7	76	chr4	+	3938888	3938962	3939424	3939526	3941246	3941311
38	ENSMUSG00000002524	ENSMUSG00000002524	Puf60	76	chr15	-	76075631	76075542	76074657	76074607	76072568	76072407
39	ENSMUSG00000037062	ENSMUSG00000037062.AS2	Sh3glb1	75	chr3	-	144705605	144705513	144701846	144701760	144697467	144697378
40	ENSMUSG00000025161	ENSMUSG00000025161	Slc16a3	74	chr11	+	120949053	120949150	120954174	120954268	120955226	120955469
41	ENSMUSG00000024949	ENSMUSG00000024949	Sf1	74	chr19	+	6365664	6365792	6368364	6368439	6371267	6371419
42	ENSMUSG00000029177	ENSMUSG00000029177.AS2	Cenpa	73	chr5	+	30666777	30667113	30669692	30669828	30672464	30672570
43	ENSMUSG00000050471	ENSMUSG00000050471.AS2	Fam118b	73	chr9	-	35235483	35235231	35227391	35227164	35223742	35223614
44	ENSMUSG00000022255	ENSMUSG00000022255.AS3	Mtdh	72	chr15	+	34117880	34118110	34123668	34123766	34131164	34131288
45	ENSMUSG00000026565	ENSMUSG00000026565.AS3	Pou2f1	72	chr1	-	165891915	165891810	165883118	165883047	165880475	165880130
46	ENSMUSG00000068798	ENSMUSG00000068798	Rap1a	72	chr3	-	105737898	105737755	105735179	105735065	105732071	105731956
47	ENSMUSG00000007812	ENSMUSG00000007812	Zfp655	71	chr5	+	145233441	145233602	145235306	145235391	145242920	145243024
48	ENSMUSG00000031422	ENSMUSG00000031422	Morf4l2	70	chrX	-	136739894	136739805	136735622	136735546	136734501	136732953
49	ENSMUSG00000031996	ENSMUSG00000031996	Aplp2	70	chr9	-	31168916	31168708	31167728	31167561	31164673	31164543
50	ENSMUSG00000031918	ENSMUSG00000031918.AS2	Mtmr2	69	chr9	+	13748410	13749400	13760418	13760488	13782277	13782382
51	ENSMUSG00000032745	ENSMUSG00000032745.AS2	Gpbp1	69	chr13	-	111448999	111448933	111447955	111447896	111440816	111440632
52	ENSMUSG00000038733	ENSMUSG00000038733	Wdr26	69	chr1	-	181181489	181181304	181180648	181180466	181177831	181173228
53	ENSMUSG00000004455	ENSMUSG00000004455	Ppp1cc	68	chr5	+	122168919	122169149	122171822	122171926	122172732	122172955
54	ENSMUSG00000026743	ENSMUSG00000026743	Mllt10	68	chr2	+	18071125	18071204	18082511	18082725	18101458	18101512
55	ENSMUSG00000024083	ENSMUSG00000024083	Pja2	68	chr17	-	64309666	64308622	64297909	64297724	64293024	64292839
56	ENSMUSG00000038215	ENSMUSG00000038215	Cep44	68	chr8	-	56550121	56550063	56549384	56549225	56547524	56547388
57	ENSMUSG00000026020	ENSMUSG00000026020	Nop58	67	chr1	+	59684971	59685226	59688570	59688619	59690486	59690562
58	ENSMUSG00000003824	ENSMUSG00000003824	Syce2	67	chr8	+	84872720	84872832	84883431	84883584	84885935	84886123
59	ENSMUSG00000009585	ENSMUSG00000009585	Apobec3	65	chr15	+	79898111	79898225	79899020	79899118	79905444	79905600
60	ENSMUSG00000024613	ENSMUSG00000024613	Tcof1	64	chr18	-	60828559	60828365	60827447	60827340	60822990	60822804
61	ENSMUSG00000050323	ENSMUSG00000050323	Ndufaf6	63	chr4	-	11070322	11070200	11066707	11066651	11062152	11062050
62	ENSMUSG00000022201	ENSMUSG00000022201	Zfr	63	chr15	+	12166145	12166286	12170816	12170913	12171759	12171854
63	ENSMUSG00000027642	ENSMUSG00000027642	Rpn2	63	chr2	+	157283584	157283777	157289528	157289623	157290537	157290712
64	ENSMUSG00000023791	ENSMUSG00000023791	Pigx	63	chr16	-	32092485	32092344	32087507	32087294	32085337	32085237
65	ENSMUSG00000056962	ENSMUSG00000056962	Jmjd6	62	chr11	-	116841355	116841069	116840545	116840410	116839128	116838990
66	ENSMUSG00000031565	ENSMUSG00000031565.AS3	Fgfr1	62	chr8	+	25562138	25562328	25563374	25563524	25564340	25564484
67	ENSMUSG00000024576	ENSMUSG00000024576	Csnk1a1	60	chr18	+	61569464	61569562	61571874	61571957	61575410	61575549
68	ENSMUSG00000037936	ENSMUSG00000037936	Scarb1	60	chr5	-	125284045	125283899	125281233	125281105	125277865	125277087
69	ENSMUSG00000002635	ENSMUSG00000002635	Pdcd2l	59	chr7	-	34189456	34189349	34186442	34186294	34184811	34184499
70	ENSMUSG00000023791	ENSMUSG00000023791.AS2	Pigx	59	chr16	-	32097063	32097000	32095708	32095553	32092485	32092344
71	ENSMUSG00000035569	ENSMUSG00000035569	Ankrd11	59	chr8	-	122908806	122908668	122900698	122900602	122900149	122899979
72	ENSMUSG00000001847	ENSMUSG00000001847	Rac1	58	chr5	-	143514786	143514669	143509653	143509597	143508158	143508096
73	ENSMUSG00000026490	ENSMUSG00000026490.AS2	Cdc42bpa	58	chr1	+	180151160	180151277	180155795	180155980	180159606	180159723
74	ENSMUSG00000026743	ENSMUSG00000026743.AS2	Mllt10	58	chr2	+	18071125	18071204	18101458	18101512	18109782	18109891
75	ENSMUSG00000044876	ENSMUSG00000044876	Zfp444	57	chr7	+	6172502	6172574	6173982	6174101	6183862	6184202
76	ENSMUSG00000022674	ENSMUSG00000022674	Ube2v2	57	chr16	-	15581207	15581059	15577140	15577015	15556543	15552677
77	ENSMUSG00000026767	ENSMUSG00000026767	Fam188a	57	chr2	-	12351000	12350929	12349842	12349707	12348203	12347263
78	ENSMUSG00000004626	ENSMUSG00000004626	Stxbp2	57	chr8	+	3639508	3639617	3641111	3641206	3641735	3641820
79	ENSMUSG00000042305	ENSMUSG00000042305	Tmem183a	57	chr1	-	134354841	134354661	134353137	134352975	134352435	134352355
80	ENSMUSG00000001017	ENSMUSG00000001017	Chtop	56	chr3	-	90503282	90503096	90502253	90502116	90500107	90498956
81	ENSMUSG00000032497	ENSMUSG00000032497	Lrrfip2	56	chr9	+	111190168	111190284	111193047	111193118	111199665	111199835
82	ENSMUSG00000048728	ENSMUSG00000048728	Zfp454	55	chr11	-	50886498	50886369	50878105	50878043	50874287	50872720
83	ENSMUSG00000029030	ENSMUSG00000029030	Tprgl	55	chr4	-	154160261	154160085	154159422	154159269	154158565	154157485
84	ENSMUSG00000033102	ENSMUSG00000033102	Cdc14b	54	chr13	-	64205417	64205271	64201448	64201332	64196675	64192545
85	ENSMUSG00000029422	ENSMUSG00000029422.AS2	Rsrc2	54	chr5	-	123736681	123736559	123735896	123735822	123733635	123733556
86	ENSMUSG00000027165	ENSMUSG00000027165.AS2	B230118H07Rik	54	chr2	-	101583587	101583521	101576151	101576012	101562354	101562124
87	ENSMUSG00000033423	ENSMUSG00000033423	Eri3	53	chr4	+	117582600	117582716	117587785	117587980	117589098	117589157
88	ENSMUSG00000043962	ENSMUSG00000043962	Thrap3	53	chr4	-	126186588	126186435	126185142	126184931	126180814	126179912
89	ENSMUSG00000026670	ENSMUSG00000026670	Uap1	52	chr1	-	170149459	170149271	170148046	170147996	170143463	170143397
90	ENSMUSG00000030960	ENSMUSG00000030960.AS2	Mettl10	52	chr7	-	132837207	132837100	132831576	132831360	132827882	132827457
91	ENSMUSG00000003778	ENSMUSG00000003778	Brd8	52	chr18	-	34611268	34611132	34610628	34610410	34609949	34609805
92	ENSMUSG00000020248	ENSMUSG00000020248	Nfyb	52	chr10	-	82756795	82756702	82755095	82754965	82752604	82749287
93	ENSMUSG00000030753	ENSMUSG00000030753	Prkrir	51	chr7	+	98706997	98707117	98707937	98708031	98710126	98710233
94	ENSMUSG00000063052	ENSMUSG00000063052.AS2	Lrrc40	51	chr3	+	158040441	158040622	158041863	158041933	158043561	158043690
95	ENSMUSG00000030265	ENSMUSG00000030265.AS2	Kras	50	chr6	-	145232254	145232095	145225197	145225074	145220724	145216699
96	ENSMUSG00000022255	ENSMUSG00000022255.AS2	Mtdh	50	chr15	+	34114799	34114975	34116311	34116376	34117880	34118110
97	ENSMUSG00000039130	ENSMUSG00000039130	Zc3hc1	50	chr6	-	30373483	30373243	30372950	30372738	30370471	30370265
98	ENSMUSG00000006599	ENSMUSG00000006599.AS2	Gtf2h1	50	chr7	+	46796103	46796288	46797397	46797465	46801672	46801840
99	ENSMUSG00000041126	ENSMUSG00000041126	H2afv	50	chr11	-	6439453	6439376	6433837	6433724	6429225	6429096
100	ENSMUSG00000037286	ENSMUSG00000037286	Stag1	50	chr9	+	100951607	100951781	100953486	100953596	100954221	100954335
101	ENSMUSG00000017421	ENSMUSG00000017421	Zfp207	50	chr11	+	80391835	80391992	80393084	80393176	80394286	80394531
102	ENSMUSG00000039218	ENSMUSG00000039218	Srrm2	50	chr17	+	23803187	23803398	23806932	23807202	23808066	23808173
103	ENSMUSG00000035297	ENSMUSG00000035297	Cops4	49	chr5	+	100518309	100518550	100527974	100528053	100528539	100528690
104	ENSMUSG00000026377	ENSMUSG00000026377	Nifk	49	chr1	+	118321839	118321997	118323582	118323725	118327625	118327733
105	ENSMUSG00000030509	ENSMUSG00000030509	Asb7	49	chr7	-	66679341	66679080	66678245	66678157	66660255	66659650
106	ENSMUSG00000020069	ENSMUSG00000020069	Hnrnph3	49	chr10	-	63019527	63019393	63018898	63018760	63018225	63018041
107	ENSMUSG00000031922	ENSMUSG00000031922	Cep57	49	chr9	-	13813520	13813410	13812710	13812633	13810862	13810627
108	ENSMUSG00000024491	ENSMUSG00000024491	Rbm27	49	chr18	+	42305680	42305814	42313971	42314135	42317601	42317750
109	ENSMUSG00000029701	ENSMUSG00000029701	Rbm28	49	chr6	-	29128685	29128429	29127900	29127798	29125524	29123576
110	ENSMUSG00000022119	ENSMUSG00000022119	Rbm26	49	chr14	-	105140447	105140316	105139162	105139091	105132007	105131882
111	ENSMUSG00000032712	ENSMUSG00000032712.AS3	2810474O19Rik	48	chr6	+	149310322	149310377	149324732	149324800	149325405	149329784
112	ENSMUSG00000068823	ENSMUSG00000068823	Csde1	48	chr3	+	103039933	103040042	103040441	103040533	103041145	103041242
113	ENSMUSG00000054226	ENSMUSG00000054226.AS2	Tprkb	48	chr6	+	85915738	85915790	85921423	85921511	85924360	85924522
114	ENSMUSG00000032478	ENSMUSG00000032478	Nme6	48	chr9	+	109833196	109833295	109835318	109835414	109839608	109839710
115	ENSMUSG00000022139	ENSMUSG00000022139	Mbnl2	48	chr14	+	120388900	120389163	120395712	120395765	120396451	120396604
116	ENSMUSG00000024283	ENSMUSG00000024283	Wac	48	chr18	+	7905932	7906044	7910516	7910824	7916052	7916297
117	ENSMUSG00000029267	ENSMUSG00000029267.AS3	Mtf2	48	chr5	+	108065742	108065965	108073307	108073454	108080825	108081023
118	ENSMUSG00000020485	ENSMUSG00000020485	Supt4a	47	chr11	+	87738167	87738273	87740505	87740646	87742796	87742851
119	ENSMUSG00000031781	ENSMUSG00000031781	Ciapin1	47	chr8	-	94828439	94828277	94826708	94826635	94825331	94825216
120	ENSMUSG00000031586	ENSMUSG00000031586.AS2	Rbpms	47	chr8	-	33795150	33795082	33789495	33789392	33784186	33782643
121	ENSMUSG00000026869	ENSMUSG00000026869	Psmd5	47	chr2	-	34856557	34856448	34854392	34854252	34852833	34849734
122	ENSMUSG00000026305	ENSMUSG00000026305	Lrrfip1	47	chr1	+	91101185	91101310	91103247	91103318	91105127	91105297
123	ENSMUSG00000032580	ENSMUSG00000032580.AS2	Rbm5	46	chr9	-	107760391	107760322	107759849	107759776	107756992	107756909
124	ENSMUSG00000029208	ENSMUSG00000029208	Guf1	46	chr5	+	69561654	69561857	69563083	69563222	69564524	69564647
125	ENSMUSG00000037608	ENSMUSG00000037608	Bclaf1	46	chr10	+	20333392	20333572	20334499	20334645	20339709	20339921
126	ENSMUSG00000042323	ENSMUSG00000042323	Pbrm1	46	chr14	+	31044624	31044709	31045330	31045425	31046332	31046423
127	ENSMUSG00000003662	ENSMUSG00000003662.AS2	Ciao1	45	chr2	-	127245924	127245723	127245000	127244913	127243037	127240938
128	ENSMUSG00000027104	ENSMUSG00000027104.AS2	Atf2	45	chr2	-	73828678	73828472	73827858	73827787	73823306	73823201
129	ENSMUSG00000031575	ENSMUSG00000031575.AS2	Ash2l	45	chr8	-	25832735	25832640	25831348	25831273	25828859	25828766
130	ENSMUSG00000040174	ENSMUSG00000040174	Alkbh3	45	chr2	-	94003156	94003053	94001513	94001425	93996392	93996183
131	ENSMUSG00000025925	ENSMUSG00000025925	Terf1	45	chr1	+	15813041	15813162	15815886	15815972	15818934	15819083
132	ENSMUSG00000026179	ENSMUSG00000026179	Pnkd	44	chr1	+	74285842	74286010	74287092	74287208	74347385	74347500
133	ENSMUSG00000024381	ENSMUSG00000024381	Bin1	44	chr18	+	32414183	32414290	32414945	32415037	32419843	32419928
134	ENSMUSG00000027104	ENSMUSG00000027104.AS6	Atf2	44	chr2	-	73850717	73850589	73846375	73846197	73842446	73842360
135	ENSMUSG00000038909	ENSMUSG00000038909.AS2	Kat7	44	chr11	-	95277615	95277469	95276549	95276443	95275887	95274259
136	ENSMUSG00000017428	ENSMUSG00000017428.AS3	Psmd11	44	chr11	+	80431705	80431806	80434518	80434580	80438251	80438375
137	ENSMUSG00000021930	ENSMUSG00000021930	Spryd7	43	chr14	-	61545848	61545682	61540239	61540137	61535241	61531993
138	ENSMUSG00000021012	ENSMUSG00000021012	Zc3h14	43	chr12	+	98763823	98763978	98774245	98774319	98783582	98783702
139	ENSMUSG00000029110	ENSMUSG00000029110	Rnf4	43	chr5	+	34336289	34336541	34342522	34342679	34346775	34346901
140	ENSMUSG00000089739	ENSMUSG00000089739	Gm20431	43	chr2	-	167617977	167617829	167610429	167610304	167609247	167607638
141	ENSMUSG00000038518	ENSMUSG00000038518	Jarid2	43	chr13	+	44730774	44730888	44731713	44731916	44823380	44823515
142	ENSMUSG00000026708	ENSMUSG00000026708.AS2	Cenpl	42	chr1	+	161078229	161078480	161079868	161080010	161082908	161083450
143	ENSMUSG00000037020	ENSMUSG00000037020	Wdr62	42	chr7	-	30245505	30245287	30244538	30244473	30243960	30243833
144	ENSMUSG00000022425	ENSMUSG00000022425	Enpp2	42	chr15	-	54882202	54882130	54877931	54877776	54875760	54875652
145	ENSMUSG00000028322	ENSMUSG00000028322	Exosc3	42	chr4	-	45319699	45319550	45317829	45317678	45317028	45316613
146	ENSMUSG00000034848	ENSMUSG00000034848	Ttc21b	41	chr2	-	66188380	66188260	66186221	66186154	66184843	66184327
147	ENSMUSG00000040374	ENSMUSG00000040374	Pex2	41	chr3	-	5563272	5563165	5562732	5562669	5561764	5560188
148	ENSMUSG00000018565	ENSMUSG00000018565	Elp5	41	chr11	-	69979910	69979830	69975260	69975040	69970742	69970561
149	ENSMUSG00000061755	ENSMUSG00000061755	Bod1l	41	chr5	-	41794380	41794227	41791937	41791797	41788949	41787538
150	ENSMUSG00000039768	ENSMUSG00000039768	Dnajc11	41	chr4	+	151974197	151974313	151976950	151977105	151977999	151979586
151	ENSMUSG00000023175	ENSMUSG00000023175	Bsg	41	chr10	+	79704491	79704584	79708697	79709044	79709671	79709827
152	ENSMUSG00000017561	ENSMUSG00000017561	Crlf3	40	chr11	-	80056584	80056452	80048704	80048592	80047737	80046493
153	ENSMUSG00000041459	ENSMUSG00000041459	Tardbp	40	chr4	-	148617705	148617566	148616844	148616572	148615829	148615743
154	ENSMUSG00000015536	ENSMUSG00000015536.AS2	Mocs2	40	chr13	+	114818270	114818323	114819336	114819457	114820802	114820946
155	ENSMUSG00000030498	ENSMUSG00000030498	Gas2	40	chr7	+	51926403	51926544	51931364	51931426	51936554	51936617
156	ENSMUSG00000079470	ENSMUSG00000079470	Utp14b	40	chr1	+	78657883	78658103	78663141	78663280	78681593	78682010
157	ENSMUSG00000028173	ENSMUSG00000028173	Wls	40	chr3	+	159839739	159840047	159848565	159848645	159872909	159873181
158	ENSMUSG00000027523	ENSMUSG00000027523.AS2	Gnas	40	chr2	+	174284604	174285477	174288491	174288586	174334212	174334284
159	ENSMUSG00000020694	ENSMUSG00000020694	Tlk2	40	chr11	+	105221186	105221353	105240361	105240456	105241569	105241661

## Sheet: GO_enriched_terms
GO_id	GO_term	Count	%	Fold Enrichment	PValue	Benjamini
GO:0005634	nucleus	95	62.5	2.13573	7.97795e-18	1.85088e-15
GO:0005654	nucleoplasm	53	34.8684	3.71067	1.21632e-17	1.41093e-15
GO:0044822	poly(A) RNA binding	34	22.3684	4.15404	2.18651e-12	5.79415e-10
GO:0005737	cytoplasm	84	55.2632	1.71756	3.2017e-09	2.47598e-07
GO:0016569	covalent chromatin modification	13	8.55263	6.61235	6.18971e-07	0.000489486
GO:0003723	RNA binding	21	13.8158	3.71769	7.09088e-07	9.39497e-05
GO:0006397	mRNA processing	14	9.21053	5.83833	7.92196e-07	0.000313265
GO:0008380	RNA splicing	12	7.89474	6.68621	1.78288e-06	0.000469975
GO:0016607	nuclear speck	11	7.23684	7.33519	2.58881e-06	0.00015014
GO:0005730	nucleolus	21	13.8158	3.3412	4.13771e-06	0.000191972
GO:0005694	chromosome	13	8.55263	5.18607	7.90586e-06	0.000305648
GO:0003676	nucleic acid binding	24	15.7895	2.71479	1.75121e-05	0.00154572
GO:0003677	DNA binding	30	19.7368	2.24949	3.55897e-05	0.00235508
GO:0006351	transcription, DNA-templated	31	20.3947	2.20483	3.98787e-05	0.00785515
GO:0016568	chromatin modification	7	4.60526	9.59153	8.79354e-05	0.0138157
GO:0006355	regulation of transcription, DNA-templated	34	22.3684	2.00157	9.68952e-05	0.0126934
GO:0005515	protein binding	48	31.5789	1.62848	0.000246517	0.012982
GO:0006974	cellular response to DNA damage stimulus	12	7.89474	3.8275	0.000296172	0.0329184
GO:0000166	nucleotide binding	28	18.4211	2.00942	0.000470243	0.0205597
GO:0019013	viral nucleocapsid	4	2.63158	24.7335	0.000530014	0.0174174
GO:0005681	spliceosomal complex	7	4.60526	6.9003	0.000531831	0.0153088
GO:0042802	identical protein binding	14	9.21053	2.91758	0.000963128	0.0358215
GO:0046872	metal ion binding	38	25	1.57344	0.0031856	0.100298
GO:0007059	chromosome segregation	5	3.28947	7.46008	0.00446587	0.357605
GO:0042803	protein homodimerization activity	14	9.21053	2.42283	0.00485686	0.133554
GO:0030529	intracellular ribonucleoprotein complex	8	5.26316	3.37974	0.00950766	0.21828
GO:0000070	mitotic sister chromatid segregation	3	1.97368	18.3111	0.0113724	0.63404
GO:0008021	synaptic vesicle	5	3.28947	5.35569	0.0141004	0.280686
GO:0007049	cell cycle	11	7.23684	2.40962	0.0156683	0.713259
GO:0003682	chromatin binding	9	5.92105	2.65211	0.0198785	0.412622
GO:0000775	chromosome, centromeric region	5	3.28947	4.78995	0.0203861	0.352349
GO:1990090	cellular response to nerve growth factor stimulus	3	1.97368	12.995	0.0219247	0.796914
GO:0031965	nuclear membrane	6	3.94737	3.64378	0.0244049	0.37978
GO:0005741	mitochondrial outer membrane	5	3.28947	4.47482	0.0253543	0.367649
GO:0048863	stem cell differentiation	3	1.97368	11.5098	0.0275228	0.841127
GO:0008270	zinc ion binding	15	9.86842	1.86886	0.0279565	0.494946
GO:0031852	mu-type opioid receptor binding	2	1.31579	69.3968	0.0282883	0.469379
GO:0045893	positive regulation of transcription, DNA-templated	10	6.57895	2.31121	0.028644	0.829382
GO:0006281	DNA repair	7	4.60526	2.96521	0.0304976	0.826215
GO:0000381	regulation of alternative mRNA splicing, via spliceosome	3	1.97368	10.3293	0.0336287	0.835337
GO:0045944	positive regulation of transcription from RNA polymerase II promoter	14	9.21053	1.87806	0.0341427	0.820471
GO:0047391	alkylglycerophosphoethanolamine phosphodiesterase activity	2	1.31579	55.5175	0.0352355	0.518679
GO:0043654	recognition of apoptotic cell	2	1.31579	53.7126	0.036421	0.822054
GO:0030901	midbrain development	3	1.97368	9.82547	0.0368613	0.808038
GO:0032403	protein complex binding	7	4.60526	2.69129	0.04517	0.583103
GO:0000122	negative regulation of transcription from RNA polymerase II promoter	11	7.23684	2.00149	0.0471654	0.866197
GO:0001934	positive regulation of protein phosphorylation	5	3.28947	3.64895	0.0477764	0.855747
GO:0098641	cadherin binding involved in cell-cell adhesion	6	3.94737	3.00636	0.0488004	0.586826
GO:0004527	exonuclease activity	3	1.97368	8.32762	0.0496946	0.570108
